# Supplementary material for: Mitoepigenetic Alterations in Early-Onset Parkinson’s Disease
Source: Int J Mol Sci. 2026 Feb 21;27(4):2033. doi: 10.3390/ijms27042033 (PMC12941377; doi:10.3390/ijms27042033)
Supplement: Supplementary file 1 [file ijms-27-02033-s001.zip]

Archive with 1 entries (1 files):
- ijms-4113638-supplementary.pdf
